# Supplementary material for: Promoters for Improved Adhesion Strength between Addition-Cured Liquid Silicone Rubber and Low-Melting-Point Thermoplastic Polyurethanes
Source: Materials (Basel). 2022 Jan 27;15(3):991. doi: 10.3390/ma15030991 (PMC8838879; doi:10.3390/ma15030991)
Supplement: Supplementary file 1 [file materials-15-00991-s001.zip]

Archive with 1 entries (1 files):
- materials-1559233-supplementary.pdf
